# Supplementary material for: The Feasibility of a Guideline-Directed Medical Therapy Rapid Up-Titration Programme Among Real-World Heart Failure Patients: A Multicentre Observational Study
Source: J Clin Med. 2025 May 21;14(10):3611. doi: 10.3390/jcm14103611 (PMC12112513; doi:10.3390/jcm14103611)
Supplement: Supplementary file 1 [file jcm-14-03611-s001.zip]

Archive with 1 entries (1 files):
- jcm-3604155-supplementary.pdf
